# Supplementary material for: Effects of Dietary Protein Intake on Cutaneous and Systemic Inflammation in Mice with Acute Experimental Psoriasis
Source: Nutrients. 2021 May 31;13(6):1897. doi: 10.3390/nu13061897 (PMC8228490; doi:10.3390/nu13061897)
Supplement: Supplementary file 1 [file nutrients-13-01897-s001.zip]

Archive with 1 entries (1 files):
- nutrients-1225441-supplementary.pdf
